# Supplementary material for: A Mathematical Model to Capture Complex Microstructure Orientation on Insect Wings
Source: PLoS One. 2015 Oct 7;10(10):e0138282. doi: 10.1371/journal.pone.0138282 (PMC4596840; doi:10.1371/journal.pone.0138282)
Supplement: S1 File — For the case of the ridge peaks, each ridge starts at a starting node (denoted by “1” in the starting node column) and ends at the coordinate immediately prior to the next starting node. Pixel coordinates refer to S1 Fig. The first pixel column on the left of the image is X = 0 and X increases towards the right. The first pixel row on the top of the image is Y = 0 and Y increases towards the bottom. (CSV) [file pone.0138282.s002.csv]

Wing Margin		Wing Ridge Peaks
X (pixels)	Y (pixels)	X (pixels)	Y (pixels)	Starting node?
8800	376	7612	184	1
8312	328	6540	92	0
7640	176	5592	72	0
7000	120	4980	80	0
6416	72	4528	88	0
5859	68	4212	92	0
5351	72	3540	88	0
4903	84	7556	624	1
4455	96	6840	580	0
3975	96	6397	545.333000000000	0
3531	100	6011.66700000000	529.333000000000	0
3115	120	5447.66700000000	506.667000000000	0
2672	148	4840	470	0
2268	204	4338	434	0
1816	276	3828	402	0
1564	324	3435	375	0
1288	396	3102	354	0
1020	492	2604	312	0
800	596	2236.33300000000	221	0
620	700	5470.66700000000	508	1
456	832	5378.66700000000	580.667000000000	0
348	928	5111	659	0
260	1028	4997	663	0
168	1144	4877	728	0
112	1276	4378.33300000000	814.667000000000	0
80	1408	4123.66700000000	837.333000000000	0
68	1528	3606	732	0
84	1672	3156	654	0
140	1796	2686.33300000000	624.667000000000	0
228	1940	2197	570	0
364	2080	1944	568	0
804	2364	1667	598	0
1008	2467	1403	641	0
1232	2571	1158	696	0
1476	2675	942	760	0
1696	2763	717	853	0
1900	2839	556	941	0
2208	2945	388	1045	0
2528	3037	192	1140	0
2836	3117	7702.33300000000	869.333000000000	1
3096	3169	7074.33300000000	1062.66700000000	0
3348	3205	6425	1253.33300000000	0
3580	3225	5599	1532	0
3800	3245	5409	1608	0
3984	3261	4703	2032	0
4200	3297	4302	2304	0
4432	3313	4026	2556	0
4640	3325	4156	2416	0
4736	3321	3932	2688	0
4952	3309	3868	2792	0
5164	3285	3840	2884	0
5408	3253	3816	2976	0
5652	3201	3800	3152	0
5896	3153	3800	3240	0
6136	3109	5405	1604.33300000000	1
6400	3061	5296.33300000000	1537	0
6628	3017	5157.66700000000	1479.66700000000	0
6844	2977	5008.33300000000	1476.33300000000	0
7048	2909	4736.33300000000	1567	0
7188	2837	4454	1668	0
7268	2765	4216	1768	0
7328	2677	4019	1859	0
7364	2557	3855	1947	0
7368	2385	3665	2045	0
7364	2185	3319	2239	0
7360	2037	3153	2335	0
7368	1933	2975	2451	0
7365	1800	2845	2537	0
7533	1674	2727	2629	0
7725	1572	2645	2703	0
8013	1452	2559	2799	0
8253	1356	2511	2879	0
8475	1248	2441	3005	0
8751	1170	3966.33300000000	1357	1
		3858.33300000000	1279.66700000000	0
		3625	1243.66700000000	0
		3457	1235.66700000000	0
		3149	1257	0
		2783	1287	0
		2219	1338	0
		1854	1388	0
		1546	1448	0
		1282	1530	0
		1080	1596	0
		894	1686	0
		764	1752	0
		620	1826	0
		472	1900	0
		288	2024	0
		3990	1352	1
		3808	1479	0
		3584	1573	0
		3354.66700000000	1663.66700000000	0
		3057.33300000000	1753	0
		2695	1862	0
		2391	1952	0
		2228	2005	0
		2060	2072	0
		1862	2145	0
		1668	2229	0
		1528	2296	0
		1387	2391	0
		1326	2444	0
		1272	2518	0
		1235	2575	0
