# Supplementary material for: A Mathematical Model to Capture Complex Microstructure Orientation on Insect Wings
Source: PLoS One. 2015 Oct 7;10(10):e0138282. doi: 10.1371/journal.pone.0138282 (PMC4596840; doi:10.1371/journal.pone.0138282)
Supplement: S2 File — Quadrats are 75 px by 75 px. Pixel coordinates refer to S1 Fig. The first pixel column on the left of the image is X = 0 and X increases towards the right. The first pixel row on the top of the image is Y = 0 and Y increases towards the bottom. Quadrats are numbered as in S3 and S4 Files. (CSV) [file pone.0138282.s003.csv]

Quadrat number	X (pixels)	Y (pixels)
1	4589	1585
2	6757	257
3	7044	912
4	5693	1040
5	4781	2793
6	4768	1062
7	687	1557
8	2766	722
9	2778	1048
10	1222	1334
11	3704	1741
12	2929	932
13	5222	2580
14	2602	943
15	945	1185
16	3092	1555
17	3579	3190
18	4444	2936
19	5569	2967
20	8147	1039
21	697	2289
22	3596	2602
23	229	1882
24	7647	1656
