# Supplementary material for: A Mathematical Model to Capture Complex Microstructure Orientation on Insect Wings
Source: PLoS One. 2015 Oct 7;10(10):e0138282. doi: 10.1371/journal.pone.0138282 (PMC4596840; doi:10.1371/journal.pone.0138282)
Supplement: S3 File — Quadrats are numbered as in S2 and S4 Files. All ϕ are standard angles measured from the image positive X axis, according to a cartesian coordinate system where Y is vertical in the image (see Fig 2 in the manuscript). (CSV) [file pone.0138282.s004.csv]

Quadrat #	Phi_1 (degrees)	Phi_2 (degrees)	Phi_3 (degrees)	…
1	246.501000000002	223.877000000001	246.801000000002	251.565000000002	259.509000000001	225.000000000001	250.821000000000	228.366000000001	228.365999999999	236.310000000001	214.695000000001	231.340000000001	242.241000000001
2	111.448000000000	118.178999999999	119.055000000000	118.610000000000	104.420999999999	127.694000000001	122.275999999999	108.435000000000	116.564999999998	121.429999999999	113.962000000000	115.559999999999
3	242.526000000000	248.199000000000	252.897000000003	250.346000000001	232.306000000001	217.304000000001	232.125000000001	234.782000000002	265.426000000002	212.904999999999	259.380000000000	225.000000000002	228.814000000000	244.440000000000	226.331999999999	233.130000000000	207.759000000000	249.775000000001	229.086000000000
4	185.711000000000	150.944999999999	158.199000000000	130.101000000000	93.5759999999986	136.847999999999	150.945000000001	164.476000000000	160.017000000001	160.710000000000	98.1299999999988	117.759000000001	182.385999999999	221.819999999999
5	216.870000000001	180	197.525999999999	200.225000000000	203.628999999999	227.120999999998	182.490000000000	180	200.225000000001	223.024999999998	201.801000000001	203.198999999999	177.273999999999	210.465999999999	216.869999999999	206.565000000000	211.759000000000	239.930999999999	218.660000000001	199.289999999999	225.000000000002	204.443999999999
6	104.621000000000	132.138000000001	122.618999999999	121.701000000000	124.160000000001	124.216000000001	120.579000000000	126.869999999999	116.565000000000	118.811000000001	130.101000000002	139.086000000000	120.256000000000
7	193.392000000000	190.008000000000	177.614000000001	198.434999999999	212.905000000000	227.121000000000	226.848000000000	217.569000000000	183.180000000000	189.866000000001	188.531000000000	201.371000000000	198.435000000001	185.194000000000	174.289000000001	187.765000000000	205.463000000000	207.897000000000	185.440000000000	192.804000000000	188.129999999999	227.291000000000	194.036000000000	191.889000000000	186.339999999999	203.199000000000	215.538000000000
8	122.152000000000	117.553000000001	126.869999999999	107.102999999999	116.564999999999	122.574000000000	130.365000000000	132.138000000000	107.879000000000	112.166000000000	98.4270000000007	102.529000000000	107.745000000000	106.928000000000	106.504000000000	112.165999999999	118.609999999999
9	132.709000000001	167.196000000000	136.848000000000	160.559999999999	139.764000000000	183.576000000000	149.931000000000	141.843000000000	176.634000000000	191.310000000000	135	205.017000000000	175.601000000000	148.570000000001	161.564999999999	193.392000000000	188.973000000000	200.224999999999	172.875000000000	189.462000000000	189.462000000000	180	194.036000000000	191.310000000000
10	205.016999999999	195.945000000000	185.440000000000	194.036000000000	189.462000000000	180	183.366000000000	194.035999999999	206.565000000000	206.565000000001	199.290000000000	197.354000000000	191.889000000000	210.256000000000	207.897000000000	214.509000000001	230.528000000000	230.527999999999	225	232.595000000000	233.973000000000	209.055000000000	201.251000000000	177.274000000000	202.834000000000	216.026999999999	243.435000000000	240.945000000000
11	235.713000000000	253.740000000001	242.447000000000	204.444000000000	205.463000000000	200.854000000001	182.862000000000	217.304000000001	159.444000000000	124.694999999999	209.476000000000	144.161999999999	145.008000000000	180	172.569000000000	143.616000000000
12	121.430000000000	119.475999999999	121.608000000000	118.072000000000	124.509000000000	129.806000000000	116.565000000000	104.621000000000	123.024000000000	135	91.9749999999999	112.380000000001	131.186000000000	123.690000000000	142.125000000000	160.560000000000	157.751000000000	136.975000000000	127.569000000000	124.991999999999
13	199.179000000000	184.764000000001	192.265000000000	203.962000000001	199.179000000000	182.490000000000	176.819999999999	220.600999999999	191.768000000000	207.759000000000	199.290000000000	197.354000000001	162.350000000000	193.496000000000	212.275999999998	226.848000000001
14	125.311000000000	119.745000000000	124.824000000000	145.619999999999	125.218000000000	122.470999999999	131.819999999999	124.380000000000	100.885999999999	101.768000000001	112.619999999999	125.311000000000	122.471000000000	108.435000000000	126.384000000000	126.870000000000	116.564999999999	127.875000000000
15	166.608000000001	175.030000000000	162.350000000000	173.660000000000	158.199000000000	174.806000000000	149.421000000000	154.537000000000	155.556000000000	160.017000000000	156.801000000000	142.125000000000	156.801000000000	146.310000000000	158.199000000000	152.447000000000	180	152.354000000000	163.610000000001	172.405000000000	147.724000000000	158.199000000000	132.510000000000
16	223.151999999999	222.709000000000	180	184.764000000000	165.964000000000	168.232000000000	200.556000000000	151.390000000000	220.101000000000	225	236.310000000000	216.870000000001	217.875000000001	262.875000000000	226.735999999999	272.490000000001	236.976000000001
17	210.466000000000	251.565000000000	231.843000000001	237.265000000001	222.709000000001	225	202.379999999998	208.072000000000	222.274000000000	227.121000000000	218.157000000001	261.869999999998	245.556000000001	212.905000000000	201.801000000000	200.556000000001	188.973000000000	216.027000000000	218.659999999998	235.491000000001	192.529000000000	225	222.510000000002	222.510000000000	239.036000000000	232.431000000001
18	194.930999999999	169.380000000000	165.964000000000	162.646000000000	208.072000000000	183.013000000000	145.304999999999	206.565000000001	153.434999999999	198.434999999999	150.945000000000	186.340000000001	154.654000000000	188.129999999999	186.009000000002	165.964000000001	180	174.288999999999	189.461999999999	186.009000000000	149.534000000000	220.913999999999
19	190.620000000000	218.660000000000	203.429000000000	212.004999999999	205.560000000000	220.601000000000	206.565000000002	219.806000000002	186.339999999999	214.695000000000	194.744000000001	238.392000000000	234.782000000001	240.255000000001	203.199000000001	217.404999999999	219.094000000000	224.999999999998	203.629000000000	213.690000000001	201.371000000001
20	250.016999999999	200.556000000000	260.218000000000	156.038000000001	174.560000000000	175.426000000000	170.134000000000	154.439999999999	158.199000000001	165.256000000000	149.533999999998	187.431000000000	230.440000000001	244.093000000000	195.523999999999	239.036000000002
21	228.814000000000	216.869999999999	215.538000000000	200.556000000001	200.555999999999	210.964000000001	196.389999999999	210.963999999999	217.569000000001	201.038000000000	217.875000000000	237.528999999999	238.392000000001	213.689999999999	228.814000000001	228.013000000000	192.995000000000	209.358000000000	201.038000000000	217.568999999999	187.125000000001
22	204.227999999999	201.801000000001	235.491000000000	201.250999999999	237.529000000001	218.659999999998	220.914000000001	208.811000000000	197.354000000001	209.055000000000	210.068999999999	190.784000000001	187.431000000001	183.365999999999	189.461999999999	207.759000000000	185.440000000000	215.838000000000	210.465999999999	196.699000000000
23	217.405000000000	219.805999999999	205.201000000000	200.556000000000	216.870000000000	198.435000000000	206.565000000000	220.601000000000	215.538000000000	214.509000000000	206.565000000000	218.157000000000	225.000000000000	219.289000000000	214.992000000000	213.690000000000	228.813999999999	203.962000000000	206.565000000000	204.775000000001	199.983000000000	204.775000000000	234.462000000000	201.038000000000	217.405000000000	218.660000000000
24	219.806000000000	225.000000000001	221.633999999999	212.276000000001	206.565000000001	210.068999999999	210.466000000001	207.897000000001	209.745000000000	216.027000000000	210.466000000000
