# Supplementary material for: A Mathematical Model to Capture Complex Microstructure Orientation on Insect Wings
Source: PLoS One. 2015 Oct 7;10(10):e0138282. doi: 10.1371/journal.pone.0138282 (PMC4596840; doi:10.1371/journal.pone.0138282)
Supplement: S4 File — Quadrats are numbered as in S2 and S3 Files. All ϕ are standard angles measured from the image positive X axis, according to a cartesian coordinate system where Y is vertical in the image (see Fig 2 in the manuscript). (CSV) [file pone.0138282.s005.csv]

Quadrat #	Optimal phi (degrees)
1	202.245798259792
2	110.197949812977
3	192.936417880165
4	196.447934872189
5	182.253455272962
6	143.782239274737
7	212.321025613055
8	134.951589727149
9	194.513953042308
10	193.823253780205
11	165.120076706704
12	138.549236669865
13	175.852342401313
14	138.396466451273
15	150.173372601978
16	201.541360254869
17	261.651892147123
18	193.420249586127
19	208.686664535872
20	204.110305365875
21	235.712612211071
22	230.949221437201
23	211.565379747151
